# Supplementary material for: TUBA1A mutation can cause a hydranencephaly-like severe form of cortical dysgenesis
Source: Sci Rep. 2015 Oct 23;5:15165. doi: 10.1038/srep15165 (PMC4615979; doi:10.1038/srep15165)
Supplement: Supplementary Table S1 [file srep15165-s2.xls]

## Sheet: Sheet1
Supplementary Table xx. Candidate mutations for each pedigree by NGS sequencing.
Patient 1 (NCU_F41) pedigree
												Minor allele frequency in each databases
Gene symbol	Gene name	RefSeq ID	Chr *	Coordinate *	Reference	Patient genotype †	Father genotype †	Mother genotype †	Inheritance pattern	HGVS expression	rsID	dbSNP	1000 Genomes Project	ESP6500 European American	ESP6500 African American	HGVD	ExAC	SIFT prediction	Polyphen2 prediction
TUBA1A	tubulin, alpha 1a	NM_006009	12	49580430	G	A/G	G/G	G/G	de novo	c.190C>T, p.R64W	N.A.	N.A.	N.A.	N.A.	N.A.	N.A.	N.A.	Damaging	Possibly damaging
FLNC	filamin C, gamma	NM_001458	7	128475497	G	A/G	A/G	G/G	Compound heterozygote	c.470G>A, p.R157H	N.A.	N.A.	N.A.	N.A.	N.A.	N.A.	0.0000569 ‡	Damaging	Possibly damaging / benign
FLNC	filamin C, gamma	NM_001458	7	128483877	G	C/G	G/G	C/G	Compound heterozygote	c.2839G>C, p.G947R	rs372741923	0	N.A.	N.A.	N.A.	N.A.	0.000147 §	Damaging	Possibly damaging
Patient 2 (K3373) pedigree
												Minor allele frequency in each databases
Gene symbol	Gene name		Chr *	Coordinate *	Reference	Patient genotype †	Father genotype †	Mother genotype †	Inheritance pattern	HGVS expression	rsID	dbSNP	1000 Genomes Project	ESP6500 European American	ESP6500 African American	HGVD	ExAC	SIFT prediction	Polyphen2 prediction
TUBA1A	tubulin, alpha 1a	NM_006009	12	49580546	C	A/C	C/C	C/C	de novo	c.74G>T, p.C25F	N.A.	N.A.	N.A.	N.A.	N.A.	N.A.	N.A.	Damaging	Probably damaging
RAB7A	RAB7A, member RAS oncogene family	NM_004637	3	128526503	G	A/G	G/G	G/G	de novo	c.517G>A, p.A173T	N.A.	N.A.	N.A.	N.A.	N.A.	N.A.	N.A.	Damaging / tolerated	Possibly damaging / benign
BMP15	bone morphogenetic protein 15	NM_005448	X	50654006	C	T	C	C/T	X-linked recessive	c.223C>T, p.R75W	rs372802622	0	N.A.	0.000149 ‖	0	N.A.	0.00002497 ¶	Damaging	Possibly damaging
*GRCh37/hg19 build coordinate.
†The genotype was validated by Sanger sequencing.
‡The heterozygote and non-reference homozygote was observed in 7 and 0 out of 60,701 individuals, respectively.
§The heterozygote and non-reference homozygote was observed in 18 and 0 out of 60,421 individuals, respectively.
‖The heterozygote and non-reference homozygote was observed in 1 and 0 out of 4,294 individuals, respectively.
¶The heterozygote and non-reference homozygote was observed in 3 and 0 out of 60,068 individuals, respectively.
